# Supplementary material for: Discovery of Protein Phosphorylation Motifs through Exploratory Data Analysis
Source: PLoS One. 2011 May 25;6(5):e20025. doi: 10.1371/journal.pone.0020025 (PMC3102080; doi:10.1371/journal.pone.0020025)
Supplement: Table S9 — (XLS) [file pone.0020025.s009.xls]

## Sheet: Sheet1
Each column represents one of the 13 peptide positions, the 30 rows represent 30 simulations, and the number in each cell represents the Chi-Square statistic for one simulation for each peptide position using the two data sets (i.e., all of the data and only half of the data randomly selected). In addition to the 30 rows, the two additional rows represent the maximum and minimum values of Chi-Squ…
8.25164	5.64492	10.8501	10.7741	5.02342	8.80244	0	8.83847	5.59119	10.2109	4.71038	7.07464	15.6311	1029584 vs. 514792
12.1244	12.4263	8.49331	9.66709	9.64888	6.29774	0	10.9759	6.47824	7.85756	4.58389	6.99744	9.5742	1029584 vs. 514792
8.4977	8.44167	11.793	6.67561	9.2441	14.2459	0	14.5978	4.852	9.51186	9.90728	10.7819	13.1055	1029584 vs. 514792
8.81068	14.9323	7.67401	9.26575	9.73284	10.3438	0	6.92343	14.9997	14.4569	7.02042	8.94536	6.10379	1029584 vs. 514792
10.9855	5.76448	6.472	9.26942	5.9592	10.3462	0	5.72645	7.79875	10.0513	9.67293	12.3329	10.1872	1029584 vs. 514792
12.7984	5.00296	15.4325	7.44767	9.75839	14.3686	0	10.1985	4.93904	12.8046	12.2358	7.96049	3.48394	1029584 vs. 514792
8.18636	7.98469	9.48269	5.94094	10.1558	14.9179	0	15.7167	5.00961	11.866	8.59235	6.66558	10.4519	1029584 vs. 514792
10.516	7.55333	9.70575	10.9601	16.953	12.7615	0	7.62805	12.6819	11.532	8.91709	11.7282	6.86469	1029584 vs. 514792
4.92855	9.45597	5.5857	7.68122	5.51735	13.3825	0	9.10984	8.08944	7.2141	14.5002	7.41027	8.4409	1029584 vs. 514792
9.3151	6.18969	7.99315	12.2269	12.104	9.69661	0	10.4005	13.9454	7.51162	7.71109	9.27491	7.61751	1029584 vs. 514792
10.9139	11.6427	7.80994	8.70295	5.49176	4.97587	0	15.6952	10.3708	11.686	12.8429	12.238	6.04467	1029584 vs. 514792
12.2215	6.57839	8.26329	8.37791	7.47704	12.7172	0	15.5057	8.21068	7.56886	12.6095	6.99504	5.3587	1029584 vs. 514792
7.92558	14.9339	9.07296	9.09595	8.05118	14.641	0	9.33542	7.35497	14.103	7.55633	4.21566	11.4841	1029584 vs. 514792
6.4876	4.98397	17.4809	14.0142	12.6526	5.95222	0	7.7585	15.5525	8.58754	4.30745	13.6024	9.11904	1029584 vs. 514792
5.93575	11.2622	10.5574	5.04698	11.066	5.27284	0	10.5851	6.19004	6.36497	5.17657	5.72798	11.1809	1029584 vs. 514792
8.5355	10.9768	7.82095	9.36687	6.83698	9.84958	0	10.2515	9.20485	6.69984	5.81979	10.6699	7.40517	1029584 vs. 514792
6.55558	8.89749	6.62834	6.1595	5.71782	12.9919	0	14.467	10.7651	6.20564	13.1062	13.2575	15.3772	1029584 vs. 514792
15.0636	7.41631	10.6815	10.6642	9.51253	16.2768	0	12.1453	7.18976	8.2025	11.2981	11.2222	9.6592	1029584 vs. 514792
6.57414	4.64632	11.8598	7.7109	4.97014	6.92056	0	11.8691	8.35699	6.26739	15.5349	5.73818	12.2527	1029584 vs. 514792
11.7094	10.9731	9.80398	6.12313	8.40244	8.45883	0	11.0961	6.10439	12.5131	8.64094	7.19437	12.3792	1029584 vs. 514792
5.91905	8.24375	10.0261	11.3595	8.06412	5.3909	0	10.1878	9.5778	9.60987	19.0246	7.18552	9.59009	1029584 vs. 514792
15.9582	7.67267	12.2845	8.31361	12.1808	6.15238	0	13.5674	4.05241	11.394	6.59416	14.2818	6.49065	1029584 vs. 514792
6.68859	6.61354	11.4814	5.24003	11.3896	12.6198	0	9.32448	6.35827	8.88718	8.66356	11.7658	7.61779	1029584 vs. 514792
5.15986	9.82406	5.27677	9.599	2.73397	4.96907	0	6.69088	7.22908	10.6182	7.39225	4.53357	13.075	1029584 vs. 514792
9.27781	8.1722	10.1133	9.69992	9.24458	8.04943	0	8.02473	9.58247	10.4253	6.75555	13.8242	8.99008	1029584 vs. 514792
10.3784	11.7845	6.07863	7.60499	9.74328	10.4978	0	11.4236	7.93694	7.93069	12.5702	12.2266	10.2182	1029584 vs. 514792
10.5675	10.1557	14.9372	4.98944	6.3497	11.938	0	13.6843	10.667	13.2854	8.15867	5.76718	8.86452	1029584 vs. 514792
8.60449	6.02835	5.50617	8.03618	14.4269	8.83042	0	10.5534	8.24856	8.71712	14.688	9.05366	8.21177	1029584 vs. 514792
10.3883	10.8103	10.0561	5.61384	6.28069	9.41152	0	7.34347	7.97209	14.631	10.2718	9.18316	10.9824	1029584 vs. 514792
10.184	11.2832	12.2962	6.45216	14.3583	11.9019	0	10.2877	9.15557	10.5046	8.64888	8.63979	10.673	1029584 vs. 514792
15.9582	14.9339	17.4809	14.0142	16.953	16.2768	0	15.7167	15.5525	14.631	19.0246	14.2818	15.6311
4.92855	4.64632	5.27677	4.98944	2.73397	4.96907	0	5.72645	4.05241	6.20564	4.30745	4.21566	3.48394
